# Supplementary material for: Pilot SERS Monitoring Study of Two Natural Hypersaline Lake Waters from a Balneary Resort during Winter-Months Period
Source: Biosensors (Basel). 2023 Dec 29;14(1):19. doi: 10.3390/bios14010019 (PMC10813592; doi:10.3390/bios14010019)
Supplement: Supplementary file 1 [file biosensors-14-00019-s001.zip]

Archive with 1 entries (1 files):
- biosensors-2726737-supplementary.pdf
